# Supplementary material for: Relationships between undergraduate medical students’ attitudes toward communication skills learning and demographics in Zambia: a survey-based descriptive study
Source: J Educ Eval Health Prof. 2023 Jun 1;20:16. doi: 10.3352/jeehp.2023.20.16 (PMC10315251; doi:10.3352/jeehp.2023.20.16)
Supplement: Supplementary file 1 [file jeehp-20-16-dataset1.xlsx]

## Sheet: Sheet1
Level	Age	Sex	School	Mode	V1	V2	V3	V4	V5	V6	V7	V8	V9	V10	V11	V12	V13	V14	V15	V16	V17	V18	V19	V20	V21	V22	V23	V24	V25	V26	Total
2	20	2	1	2	5	5	3	4	5	4	4	3	5	5	3	4	4	4	4	5	3	4	5	4	5	4	4	3	5	5	109
2	20	2	1	1	5	5	2	5	5	4	5	5	5	5	4	5	1	5	3	5	4	5	5	4	5	5	5	5	5	5	117
2	21	1	1	1	5	5	2	5	5	3	4	3	5	5	3	4	4	5	4	5	2	3	5	2	5	1	5	2	5	5	102
2	23	1	1	1	5	5	3	4	4	4	4	4	4	5	4	4	3	4	2	4	4	2	4	2	4	5	3	4	5	5	101
2	22	2	1	1	5	5	3	5	5	5	5	5	5	5	4	4	4	5	4	5	3	5	4	5	4	5	5	5	5	5	120
2	21	2	1	1	5	5	3	5	5	5	5	5	5	5	4	5	3	5	5	5	4	5	5	5	5	4	5	5	5	5	123
2	21	2	1	1	4	5	2	5	5	4	5	4	5	5	4	4	4	4	1	5	4	4	5	4	5	5	5	2	5	5	110
2	21	2	1	1	5	5	2	5	5	5	5	4	5	5	3	4	4	5	5	5	5	3	5	2	5	4	4	1	5	5	111
2	20	1	1	1	5	5	3	5	5	2	5	4	5	5	4	5	4	5	4	5	2	5	5	3	5	4	5	4	5	5	114
2	19	1	1	1	5	5	2	5	5	4	5	1	5	5	4	5	3	5	5	5	4	5	5	3	5	4	5	4	5	5	114
2	22	1	1	1	5	5	5	5	5	5	5	5	5	5	4	4	4	5	4	4	3	4	5	3	4	4	5	4	5	4	116
2	22	1	1	3	5	5	2	4	5	5	4	4	5	4	3	5	4	4	3	4	1	4	4	3	5	3	5	4	5	5	105
2	21	2	1	3	5	5	3	5	5	5	4	4	5	5	3	4	2	4	4	4	4	4	4	2	4	4	4	4	4	3	104
2	21	2	1	1	5	5	3	5	5	5	4	5	4	5	4	4	3	4	4	5	3	4	4	3	4	4	4	4	4	4	108
2	20	1	1	1	5	5	2	4	5	5	4	4	5	5	4	5	3	4	4	5	2	4	4	4	5	4	4	4	4	4	108
2	21	1	1	1	5	5	2	4	5	2	5	4	5	5	5	5	2	5	5	5	1	4	5	2	5	4	5	5	5	5	110
2	37	1	1	1	4	4	2	4	5	4	4	4	5	5	4	2	4	4	4	4	4	4	4	2	4	4	4	4	4	4	101
2	22	2	1	1	4	5	1	5	5	5	3	5	5	5	1	5	2	5	5	5	3	4	5	1	5	5	5	4	5	5	108
2	22	1	1	1	5	3	2	4	4	1	5	1	5	5	4	4	2	4	3	4	1	4	3	1	4	4	4	3	4	5	89
2	22	1	1	1	5	4	3	4	4	4	4	5	5	5	3	4	2	5	4	4	4	3	5	3	4	5	5	4	5	4	107
2	22	2	1	1	5	4	5	5	5	5	5	5	5	5	4	5	4	5	5	5	4	4	5	2	5	5	5	4	5	5	121
2	21	2	1	1	5	5	3	4	5	5	5	4	4	5	4	5	1	5	4	5	5	2	5	1	3	3	3	1	3	1	96
2	20	2	1	3	5	5	2	5	5	4	4	4	5	5	3	4	3	5	4	5	5	4	5	3	5	5	5	4	5	5	114
2	20	2	1	1	5	5	1	5	5	4	5	2	5	4	4	4	3	5	5	5	3	4	4	2	4	4	4	3	5	5	105
2	21	1	1	1	5	5	1	4	5	5	4	4	4	4	4	4	3	4	4	5	4	4	4	2	4	2	4	4	4	4	101
2	21	2	1	1	5	5	5	5	5	5	5	5	5	5	5	5	4	5	5	5	5	5	5	4	5	5	5	5	5	5	128
2	22	2	1	1	5	5	5	5	5	5	5	5	5	5	5	5	1	5	5	5	4	5	5	3	5	5	5	5	5	5	123
2	21	2	1	1	5	4	5	4	5	4	5	5	5	5	4	5	3	5	5	5	5	5	5	3	5	4	3	5	5	5	119
2	20	1	1	1	5	4	2	5	5	4	3	1	5	5	4	5	3	5	4	5	4	3	5	4	5	4	5	4	5	4	108
2	23	1	1	1	4	4	3	4	4	5	4	2	4	4	4	3	3	4	3	4	2	4	4	3	4	3	4	4	4	5	96
2	23	1	1	1	5	5	2	4	4	4	4	3	5	5	3	3	3	5	4	5	3	3	4	3	4	4	4	4	5	4	102
2	21	1	1	1	5	5	3	4	5	5	4	4	4	5	2	4	1	4	5	5	5	4	5	3	4	5	4	4	5	5	109
2	19	2	1	3	5	5	3	5	5	4	5	3	5	5	4	4	3	5	4	5	3	4	5	4	5	3	4	3	5	5	111
2	21	1	1	3	5	5	2	5	5	4	5	1	5	5	4	5	4	5	4	5	4	5	5	3	5	3	3	3	5	3	108
2	22	1	1	3	5	4	5	5	5	2	4	5	5	5	3	5	3	5	4	5	1	3	5	4	5	5	5	2	5	5	110
2	20	1	1	1	5	4	3	4	5	5	4	4	4	5	4	5	3	4	4	4	3	4	4	2	4	3	4	4	4	4	103
2	22	1	1	3	5	5	3	5	5	4	5	4	5	5	4	4	3	5	5	5	4	4	5	4	5	4	5	5	5	5	118
2	19	1	1	3	5	5	2	5	5	4	4	4	4	4	3	4	4	4	4	5	2	4	5	1	5	5	4	3	5	5	105
2	21	2	1	1	5	5	5	5	5	4	4	4	5	5	4	4	4	4	4	5	2	4	5	4	4	4	4	4	4	4	111
2	21	1	1	3	5	5	5	5	5	5	5	5	5	5	4	4	3	5	5	5	4	5	5	2	5	5	5	5	5	5	122
2	22	1	1	1	5	5	2	5	4	5	5	5	5	5	4	5	3	5	5	5	2	4	5	4	5	3	4	4	5	5	114
2	20	1	1	1	5	4	3	4	5	4	3	3	4	5	4	3	3	4	4	3	3	3	3	3	3	3	4	3	4	3	93
2	23	1	1	1	5	4	3	4	4	4	4	4	5	5	3	4	4	3	4	5	2	3	4	4	4	4	5	4	5	4	104
2	21	1	1	1	5	5	5	5	5	5	5	4	5	5	4	4	1	5	5	5	2	5	5	1	5	5	5	5	5	5	116
2	20	1	1	1	4	5	3	4	5	4	3	2	5	5	4	4	3	5	5	5	3	3	3	4	4	3	4	5	5	4	104
2	22	1	1	1	5	5	2	4	5	4	5	4	5	5	4	5	1	5	4	5	3	4	3	4	4	4	4	4	5	5	108
2	21	2	1	1	5	4	2	4	5	2	4	3	4	5	2	5	2	5	5	5	3	4	5	2	4	4	4	4	5	4	101
2	21	1	1	1	5	4	3	4	4	4	4	3	4	4	2	3	2	4	3	4	2	3	3	3	4	1	3	4	4	4	88
2	21	1	1	1	5	5	5	5	5	3	5	4	5	5	3	4	2	5	5	5	1	4	5	4	5	4	5	5	5	5	114
2	20	1	1	1	5	4	3	4	4	4	4	3	4	4	4	4	2	4	4	4	4	4	4	3	4	3	3	5	5	5	101
2	21	1	1	3	4	5	3	5	4	4	5	4	4	5	4	4	3	4	5	4	3	5	4	3	5	5	3	3	4	5	107
2	20	1	1	1	5	4	2	4	5	4	4	3	5	4	3	4	2	4	5	5	4	3	5	3	4	4	4	2	5	4	101
2	22	1	1	3	5	5	5	5	5	4	4	2	5	5	3	5	4	5	4	5	3	5	4	3	5	4	5	3	5	5	113
2	20	1	1	3	5	5	5	5	5	5	5	5	5	5	5	5	3	5	4	5	3	5	5	5	5	5	5	5	5	5	125
2	23	2	1	1	5	5	3	2	5	5	5	5	5	5	4	4	3	5	4	5	2	5	4	3	5	4	3	4	5	5	110
2	21	1	1	1	5	4	2	4	5	5	4	4	5	5	4	2	1	5	4	5	1	5	4	1	5	4	5	4	5	4	102
2	20	1	1	3	4	5	3	5	4	4	4	4	5	5	3	4	3	3	3	4	3	4	5	2	5	3	5	3	5	4	102
2	22	1	1	3	4	5	1	5	4	5	4	1	4	5	3	3	5	3	1	5	2	3	2	1	3	2	3	2	2	5	83
2	24	1	1	3	5	5	5	5	5	5	5	1	5	5	4	5	1	5	4	5	3	5	5	4	5	4	5	4	5	5	115
2	22	1	1	1	5	5	3	4	4	4	5	4	4	4	4	4	4	4	4	4	3	3	3	3	5	2	5	4	5	5	104
2	22	1	1	1	5	5	2	5	5	4	4	1	5	4	2	4	4	4	1	5	2	4	5	4	4	4	5	2	5	4	99
2	20	1	1	2	5	5	5	5	5	5	4	1	5	5	4	4	4	5	4	5	4	3	5	4	5	4	5	4	5	4	114
2	22	2	1	1	5	5	2	5	5	5	5	5	5	5	4	5	2	4	4	5	4	4	5	4	5	4	4	4	5	5	115
2	21	2	1	1	4	4	3	4	4	4	4	4	4	4	2	4	3	4	4	3	3	4	4	4	4	4	3	4	4	4	97
2	21	1	1	1	5	5	3	5	5	4	5	1	4	5	3	4	3	4	4	5	3	5	4	2	5	3	5	4	5	4	105
2	21	1	1	1	5	4	3	5	5	4	4	2	4	4	3	2	3	5	3	5	3	4	4	3	5	3	4	4	5	4	100
2	20	2	1	1	5	5	3	5	5	5	5	5	5	5	4	5	1	5	5	5	3	5	5	2	5	5	5	1	5	5	114
2	21	1	1	3	5	5	2	5	5	5	5	4	5	5	4	5	4	5	4	5	3	4	5	4	5	5	5	3	5	4	116
2	22	1	1	1	5	5	3	5	5	5	5	5	5	5	4	5	3	5	3	5	3	5	5	3	5	4	5	4	5	5	117
2	21	2	1	1	5	5	2	4	4	4	5	5	5	5	4	5	3	5	3	5	3	4	5	4	4	4	3	4	4	5	109
2	20	2	1	1	5	5	5	4	5	5	4	4	5	5	4	3	3	5	4	5	1	4	5	4	5	3	3	3	5	5	109
2	20	2	1	1	5	4	2	4	4	4	2	4	4	4	4	2	3	4	4	4	2	4	4	2	4	2	4	2	4	3	89
2	21	1	1	3	5	5	2	5	4	5	3	5	4	5	4	5	1	4	5	5	3	4	5	2	4	3	4	4	5	5	106
2	23	1	1	1	5	5	3	5	5	4	5	5	5	5	5	3	3	5	5	5	5	5	3	3	5	5	5	5	5	5	119
2	23	1	1	2	5	5	5	5	5	5	5	1	5	5	5	5	3	5	5	5	2	5	5	3	5	5	5	4	5	5	118
2	21	2	1	3	5	5	3	4	5	5	5	4	4	5	3	5	4	5	4	5	5	5	5	3	5	2	5	5	5	5	116
2	21	1	1	1	5	5	5	5	5	5	5	5	5	5	5	5	3	5	5	5	2	5	5	5	5	1	5	5	5	5	121
2	21	2	1	1	5	4	2	4	4	3	4	2	4	5	4	4	3	5	4	5	3	5	5	2	5	1	5	3	5	5	101
2	22	1	1	1	5	5	4	5	5	3	5	3	5	5	2	4	2	5	4	5	2	5	5	4	5	3	4	3	5	5	108
2	21	1	1	1	5	5	3	4	5	1	5	1	5	5	4	4	2	5	4	5	4	5	4	3	5	4	3	4	5	4	104
2	21	2	1	1	5	4	3	4	4	5	5	4	5	5	3	5	3	5	3	5	3	4	3	1	4	4	4	4	4	4	103
2	23	1	1	3	5	4	3	4	5	4	4	5	5	5	4	2	2	5	5	5	4	5	5	3	4	2	4	4	5	5	108
2	19	2	1	1	5	5	3	4	5	4	5	5	5	5	3	5	3	4	5	5	4	5	4	3	4	3	4	4	5	5	112
2	21	2	1	1	5	5	4	4	5	4	5	2	4	4	4	4	3	4	5	5	4	3	5	3	5	4	5	3	5	4	108
2	31	2	1	1	5	5	5	5	5	5	5	5	1	5	4	1	4	5	5	5	3	4	5	2	4	2	4	4	5	5	108
2	20	2	1	1	5	5	3	1	5	5	5	2	4	5	4	5	5	5	5	1	4	5	5	5	5	5	5	4	5	5	113
2	21	1	1	1	5	5	4	5	5	4	5	4	2	5	4	1	2	5	4	5	4	4	5	3	5	4	5	4	5	4	108
2	22	2	1	1	5	5	4	4	5	4	4	4	2	5	3	4	4	4	4	4	4	4	1	4	4	5	5	4	5	5	106
2	19	2	1	1	5	5	4	5	5	3	4	1	5	5	5	3	4	5	5	5	3	5	5	4	5	3	5	4	5	5	113
2	21	1	1	1	5	5	4	4	5	4	3	2	4	4	2	3	5	4	4	3	3	4	4	1	4	5	3	4	4	4	97
2	21	2	1	1	5	4	1	5	5	5	4	4	2	5	5	2	2	5	5	5	4	5	5	4	5	5	4	4	5	5	110
2	21	2	1	1	5	4	1	5	5	5	4	4	2	5	5	2	2	5	5	5	4	5	5	4	5	5	4	4	5	5	110
2	20	1	1	1	5	5	5	5	4	4	4	4	2	5	2	4	4	5	4	5	4	5	5	4	5	5	5	4	5	5	114
2	21	2	1	3	5	5	5	5	5	3	4	3	3	5	2	4	3	5	4	5	4	4	5	3	5	4	5	4	5	4	109
2		1	1	1	5	5	5	5	4	2	5	3	1	5	3	1	2	4	1	5	1	3	5	3	5	3	4	4	5	4	93
2	22	1	1	1	5	4	4	4	5	4	4	3	3	5	3	4	3	5	3	4	3	4	4	3	4	4	4	4	4	4	101
2	22	1	1	1	5	4	3	5	4	1	4	3	3	5	3	3	1	5	4	4	2	4	5	2	4	3	4	3	3	3	90
2	19	1	1	3	4	4	3	5	4	4	4	4	2	4	3	4	3	4	4	4	4	4	5	2	5	3	4	3	5	4	99
2	20	2	1	1	5	5	4	5	5	4	5	5	1	5	4	5	3	5	4	5	4	5	4	3	5	5	5	5	5	5	116
2	21	1	1	1	4	3	2	3	4	2	5	2	4	5	3	3	3	4	3	4	1	5	3	2	5	3	2	2	4	4	85
2	21	2	1	1	5	5	5	4	4	4	4	2	4	5	3	4	3	5	4	4	3	4	4	4	4	3	4	4	4	4	103
2	19	2	1	1	5	5	5	5	5	4	5	5	1	5	4	4	4	5	5	5	5	5	5	4	5	5	5	4	5	5	120
2	19	2	1	1	5	5	4	5	5	4	4	2	4	4	3	4	4	5	4	4	4	4	4	4	5	5	4	4	5	5	110
2	21	1	1	1	5	4	3	4	4	3	5	2	4	4	3	4	2	3	4	3	2	4	3	4	5	4	4	4	5	4	96
2	23	1	1	3	5	5	5	5	5	4	4	2	4	5	4	5	3	5	4	5	2	4	5	2	5	5	5	5	5	5	113
2	24	1	1	1	5	5	5	5	5	5	4	4	2	5	3	3	3	5	3	4	4	4	5	4	4	3	4	4	5	5	108
2	22	1	1	1	5	5	4	5	4	4	4	4	2	4	4	4	2	4	4	4	2	3	5	4	5	4	5	3	4	5	103
2	22	2	1	1	5	4	4	5	5	4	4	4	2	5	1	4	3	5	5	5	4	4	5	5	5	5	4	4	4	5	110
2	20	1	1	1	5	4	4	2	5	2	4	3	3	4	3	3	3	3	3	4	1	3	4	3	4	2	4	2	5	3	86
2	18	1	1	1	5	5	3	5	5	4	4	5	1	4	3	5	4	5	4	5	2	4	5	2	5	3	4	4	5	5	106
2		2	1	1	5	5	5	5	5	5	5	2	1	5	5	1	3	5	5	5	5	5	5	5	5	5	5	5	5	5	117
2	21	1	1	1	5	3	2	4	1	4	5	2	4	5	1	2	1	5	2	5	5	5	5	2	5	1	5	2	5	3	89
2	22	2	1	1	5	5	3	4	4	4	4	2	4	5	3	4	3	4	4	4	4	4	5	4	4	4	4	4	5	4	104
2		1	1	1	5	5	4	5	5	5	4	1	5	5	4	5	4	5	5	5	2	4	4	4	5	4	4	4	5	4	112
2	21	1	1	1	5	5	4	4	4	4	4	4	2	4	4	4	3	4	3	4	4	4	5	4	5	4	4	4	4	4	104
2	20	2	1	1	5	5	3	4	5	5	4	4	2	5	4	4	3	5	4	4	3	3	4	3	5	4	4	4	4	4	104
2	22	1	1	1	4	4	3	4	4	4	4	3	3	4	3	5	2	4	3	4	3	5	4	3	4	2	4	3	4	4	94
2	20	2	1	1	5	5	4	5	5	1	5	2	4	5	4	5	2	5	3	5	3	5	4	3	5	3	4	3	4	4	103
2	21	1	1	1	5	4	2	5	5	3	5	2	4	5	3	4	2	5	4	5	4	4	5	3	4	4	4	4	4	4	103
2	22	1	1	1	5	5	3	5	5	5	5	3	3	5	3	1	3	5	4	5	2	4	5	2	5	2	5	4	5	5	104
2	21	1	1	1	5	5	5	5	5	4	5	5	1	5	5	1	2	5	5	5	5	5	5	5	5	1	5	5	5	5	114
2	22	1	1	1	5	5	4	5	5	5	5	5	2	5	4	5	3	5	5	5	4	5	5	4	5	4	5	5	5	5	120
2	21	2	1	1	3	4	1	3	4	2	4	2	4	3	2	4	3	3	2	2	4	4	2	3	2	3	4	3	3	4	78
2	28	1	1	1	5	4	4	5	5	1	5	1	5	5	1	1	4	5	3	1	4	5	4	1	5	4	5	5	5	5	98
2	21	2	1	1	5	4	2	4	4	3	4	2	4	5	4	4	3	5	4	5	3	5	5	2	5	1	5	3	5	5	101
3	35	2	1	1	5	5	5	5	5	5	5	5	1	5	2	5	4	5	4	5	5	4	5	3	5	5	4	5	5	5	117
3	34	1	1	1	5	5	4	5	5	4	5	4	2	5	3	4	2	5	4	5	4	5	4	4	5	3	5	4	5	4	110
3	21	2	1	1	5	5	4	5	5	5	5	2	4	5	3	5	2	3	5	5	3	3	5	4	4	4	4	3	5	5	108
3	23	2	1	3	4	5	4	4	4	4	4	4	2	5	4	4	3	4	4	4	5	3	4	4	4	4	3	4	5	5	104
3	37	1	1	3	5	5	5	5	5	4	5	4	2	5	4	4	3	5	5	5	4	4	5	4	5	5	5	4	5	1	113
3		1	1	1	5	5	3	4	4	3	4	3	3	4	4	4	4	4	2	3	4	4	4	2	4	4	4	2	4	4	95
3	37	1	1	1	5	5	4	5	5	5	5	4	2	5	1	1	3	4	4	5	2	5	4	3	5	5	5	5	5	4	106
3	25	1	1	4	5	4	3	5	5	4	4	2	4	5	4	5	2	4	4	5	2	5	5	4	4	5	4	4	5	4	107
3	24	1	1	4	5	5	4	5	5	2	5	5	1	2	3	5	3	5	5	5	5	5	5	1	5	4	5	5	5	5	110
3	36	1	1	1	5	5	4	5	5	5	4	5	1	5	3	5	2	5	5	5	4	5	5	5	5	4	4	1	5	5	112
3	28	1	1	3	5	5	4	5	5	3	5	4	5	5	4	3	4	5	5	4	3	5	5	2	5	5	4	4	5	5	114
3	21	2	1	3	5	4	4	4	4	4	4	4	2	4	3	4	2	4	4	4	4	3	4	4	4	3	4	4	4	4	98
3	22	2	1	3	5	5	3	5	5	4	4	4	2	5	4	4	3	4	4	5	5	4	5	5	4	4	4	4	5	4	110
3	23	1	1	3	5	5	3	4	5	5	4	2	5	5	3	5	2	4	5	5	4	4	5	2	5	3	4	4	5	5	108
3	24	1	1	3	5	5	4	5	5	2	5	5	1	2	3	5	3	5	5	5	5	5	5	1	5	4	5	5	5	5	110
3	22	1	1	1	5	4	2	2	5	5	5	2	4	4	2	4	4	4	1	5	1	4	4	2	4	2	4	1	5	5	90
3	24	1	1	1	4	5	4	4	5	4	4	2	4	4	4	4	3	4	4	4	4	4	4	4	4	3	4	4	4	4	102
3	20	2	1	1	5	4	3	4	5	3	4	4	2	4	3	4	2	4	4	5	4	3	4	4	4	2	3	4	4	4	96
3	21	1	1	1	5	4	3	3	4	3	3	4	2	3	3	3	3	3	4	5	3	3	4	4	3	2	4	3	4	4	89
3	22	2	1	1	5	5	4	5	5	4	5	3	4	5	3	1	4	5	4	5	3	4	4	1	5	5	5	4	5	5	108
3	23	1	1	1	5	5	4	4	4	4	4	4	2	4	4	4	4	4	4	4	4	4	4	4	4	4	4	4	4	4	104
3	21	1	1	3	4	5	3	4	5	4	4	4	2	5	4	4	3	4	4	4	3	4	5	3	1	4	4	4	5	5	101
3	22	2	1	1	5	4	4	5	5	4	5	4	2	4	3	4	3	4	4	4	4	4	4	4	4	4	4	4	4	4	104
3	21	2	1	1	5	4	4	4	4	4	4	4	4	4	4	4	3	4	4	4	4	3	4	3	4	4	4	4	4	4	102
3	28	1	1	1	5	5	5	5	5	1	5	5	5	5	4	1	3	5	4	5	3	5	5	5	5	2	5	1	5	5	109
3	23	1	1	1	5	5	2	2	5	4	4	4	5	5	4	4	4	5	4	5	2	2	5	1	5	2	4	2	5	5	100
3	23	2	1	1	4	4	4	4	4	4	3	2	3	3	1	3	1	4	5	4	4	4	5	4	3	4	4	2	4	4	91
3	22	1	1	3	5	4	3	3	4	4	3	3	4	4	2	2	2	4	4	5	2	3	4	2	4	4	2	2	4	3	86
3	23	1	1	3	5	5	4	3	5	5	4	2	4	5	4	4	3	5	4	4	3	4	4	3	5	2	3	4	5	5	104
3	24	1	1	3	3	5	2	4	4	5	4	5	4	4	4	4	2	4	4	4	3	4	4	3	4	4	4	3	4	4	99
4	24	1	1	1	5	4	4	5	4	4	5	4	5	5	4	1	4	5	4	5	4	5	4	4	5	4	5	4	5	4	112
4	23	2	1	1	5	5	3	5	5	2	5	5	1	5	3	5	4	5	5	5	4	2	5	4	5	4	4	3	5	5	109
4	24	1	1	1	5	5	5	5	3	5	4	5	1	5	2	3	3	3	2	5	5	5	5	4	5	3	5	3	5	5	106
4	25	1	1	1	5	4	4	4	5	4	4	4	2	5	1	3	4	5	3	5	3	4	4	3	4	4	4	3	5	4	100
4	22	2	1	1	5	5	3	4	5	2	4	5	2	5	3	1	3	5	3	5	4	5	4	3	5	3	3	2	4	4	97
4	22	2	1	1	5	5	3	3	4	4	4	4	2	5	4	4	3	5	4	4	4	3	5	4	4	2	4	4	5	5	103
4	22	2	1	1	5	5	5	5	5	5	5	5	1	5	5	5	4	5	5	5	5	5	5	4	5	5	5	5	5	5	124
4	21	2	1	1	5	5	4	4	4	4	4	4	2	5	4	4	4	4	5	5	5	3	5	3	4	4	5	4	4	5	109
4	21	2	1	1	5	5	2	5	4	4	5	4	2	4	4	4	2	4	4	4	4	4	4	2	1	2	4	3	4	4	94
4	25	1	1	1	5	4	2	4	4	4	4	4	2	4	4	4	4	4	4	4	4	3	4	4	5	3	4	4	5	4	101
4	27	2	1	1	5	5	4	5	4	3	4	2	4	5	3	4	4	5	4	5	4	4	4	3	4	1	4	5	5	4	104
4	23	2	1	1	5	4	4	4	4	4	4	4	2	5	3	4	3	4	4	5	3	4	4	4	4	2	4	4	4	4	100
4	28	2	1	1	5	5	4	5	5	4	4	4	2	4	4	4	4	4	4	4	4	2	4	2	5	4	5	4	5	5	106
4	23	2	1	1	5	4	4	4	4	4	3	4	4	4	4	3	3	4	3	4	4	4	5	2	5	4	4	4	4	5	102
4	28	1	1	1	4	5	5	4	5	3	5	5	5	5	3	1	3	5	4	5	4	3	5	4	5	4	4	4	5	4	109
4	21	2	1	1	5	5	3	5	5	5	5	2	5	5	4	1	4	5	5	5	2	5	4	1	3	1	5	5	5	5	105
4	28	1	1	1	2	4	3	4	4	4	3	3	4	4	3	3	3	3	3	4	3	3	3	2	3	2	4	3	4	4	85
4	24	2	1	1	1	4	4	4	5	4	5	1	4	5	4	1	2	5	5	4	5	5	4	4	5	3	4	4	5	5	102
4	23	1	1	1	5	5	3	5	5	4	4	2	4	5	3	3	3	4	4	4	3	3	4	3	4	3	3	4	5	5	100
4	22	2	1	1	5	5	4	5	5	3	4	1	5	5	3	4	4	5	3	5	3	5	5	3	5	4	5	4	5	5	110
4	22	2	1	1	5	4	4	4	4	5	4	4	4	4	4	4	2	4	4	4	2	4	4	3	4	4	4	4	4	4	101
5	23	1	2	1	5	4	3	3	5	2	2	4	2	5	1	5	2	5	3	5	2	3	4	2	4	1	4	1	5	4	86
5	24	1	2	1	5	4	3	4	4	4	4	4	2	4	3	4	3	4	4	4	4	4	5	3	4	4	4	4	4	4	100
5	23	2	2	1	5	4	3	5	5	4	4	4	2	5	3	3	3	3	4	4	3	3	4	4	4	2	4	3	5	4	97
5	24	2	2	1	5	5	3	5	4	4	4	4	2	4	3	4	4	4	4	2	4	3	4	4	5	4	4	4	5	5	103
5	25	1	2	1	4	4	4	4	4	4	5	4	2	4	4	4	3	4	3	4	4	4	4	2	4	4	4	4	4	4	99
5	27	2	2	1	5	5	3	5	5	5	5	1	1	5	2	4	4	5	4	4	2	3	4	4	4	4	4	4	5	4	101
5	26	2	2	1	5	5	4	5	5	2	3	4	2	5	2	4	5	5	3	5	1	3	5	4	5	4	5	3	5	4	103
5	26	1	2	1	5	5	3	5	5	5	5	5	1	5	4	1	5	5	5	5	5	5	5	4	5	2	5	4	4	5	113
5	33	2	2	1	5	5	3	5	5	5	5	4	2	4	1	4	4	4	5	5	4	3	5	4	5	5	5	4	5	5	111
5	24	2	2	1	4	4	1	1	4	5	2	2	4	4	1	2	3	4	4	5	1	2	5	5	3	1	2	1	4	3	77
5	39	1	2	1	5	5	4	5	4	4	4	4	2	5	5	4	4	4	4	5	4	4	4	4	5	4	4	4	5	4	110
5	27	1	2	1	4	4	3	4	5	4	4	3	3	5	4	4	3	5	4	5	2	4	4	3	4	3	4	3	5	4	100
5	39	1	2	1	5	4	4	5	4	4	4	4	2	5	4	3	4	4	4	4	4	3	4	4	4	4	4	4	5	4	104
5	24	1	2	1	5	4	3	4	4	4	4	3	3	4	3	3	3	4	3	5	3	3	3	2	4	3	4	3	4	4	92
5	36	2	2	1	4	5	1	5	4	4	4	3	3	5	2	3	4	4	5	4	5	3	4	3	4	4	4	3	5	5	100
5	22	2	2	1	5	4	2	4	1	2	2	2	4	1	2	1	4	1	4	4	4	4	4	3	4	2	4	1	4	4	77
5	24	1	2	1	4	4	4	3	4	3	4	4	2	4	3	3	3	4	4	4	3	3	4	3	5	3	4	3	4	4	93
5	28	2	2	1	5	5	4	5	5	2	5	2	2	5	3	4	4	5	4	5	4	4	5	4	5	4	4	4	5	1	105
5	24	1	2	1	5	4	4	4	4	3	4	4	2	4	4	3	4	4	4	5	3	4	5	2	4	3	4	3	5	4	99
5	23	1	2	1	5	5	5	4	5	3	4	5	1	4	4	4	4	4	4	4	2	4	4	4	4	4	4	4	4	5	104
5	22	2	2	1	5	4	3	4	4	4	4	4	2	4	2	3	2	4	3	4	3	4	4	4	4	4	3	4	4	4	94
5	24	2	2	1	5	4	3	5	5	3	4	4	2	5	4	4	4	4	4	4	4	4	5	2	4	4	5	4	5	5	106
5	23	1	2	1	2	3	2	3	3	1	4	1	5	3	1	2	3	3	5	3	3	1	2	3	2	1	3	1	3	1	64
5	22	2	2	1	5	4	3	5	5	1	4	4	2	4	3	3	3	4	3	5	3	3	4	1	3	3	3	3	3	3	87
5	24	1	2	1	5	5	1	4	5	1	4	5	1	5	5	2	5	5	4	5	4	1	5	2	5	5	5	4	5	5	98
5	25	2	2	3	4	4	3	3	5	5	4	2	4	4	4	4	4	4	4	4	2	3	4	3	4	3	2	3	4	4	94
5	28	2	2	1	4	4	2	5	5	5	3	5	1	5	2	3	4	5	4	5	3	4	4	2	4	2	4	4	5	5	99
5	24	2	2	3	5	5	3	5	5	2	5	2	4	5	4	5	4	5	5	5	5	1	5	4	5	2	5	4	5	4	109
5	24	2	2	3	5	5	3	5	5	4	5	4	2	5	4	1	4	5	4	5	4	5	5	2	5	3	4	4	4	4	106
5	23	2	2	3	5	4	2	4	3	3	2	3	3	3	1	2	2	3	4	4	2	4	4	4	3	2	3	2	4	4	80
5	26	1	2	4	4	5	3	4	4	4	4	4	2	4	3	4	3	4	3	5	2	4	3	2	4	3	4	4	4	4	94
5	34	1	2	4	5	5	5	5	5	4	5	4	2	5	4	1	3	5	4	5	2	5	5	3	5	4	5	4	5	5	110
5	32	2	2	1	5	5	4	5	5	5	4	4	1	5	4	4	4	5	5	5	4	4	5	4	4	5	5	5	5	5	116
5	26	1	2	1	4	4	4	4	4	4	5	2	4	4	4	4	4	4	4	4	4	4	4	4	5	4	4	4	5	5	106
5	25	1	2	1	5	4	4	5	4	4	5	4	2	4	3	3	4	4	5	4	2	3	4	2	4	3	4	4	4	4	98
5	23	2	2	1	5	4	5	5	5	5	4	2	4	4	4	4	4	4	4	5	4	2	4	2	4	3	4	3	5	5	104
5	31	1	2	1	5	4	4	5	5	4	5	4	2	5	4	1	4	5	4	5	4	5	4	4	5	4	5	4	5	4	110
5	24	1	2	1	5	5	4	5	5	5	4	4	2	5	4	1	3	4	5	5	3	3	5	4	5	4	5	4	5	5	109
5	24	1	2	1	5	4	3	5	4	4	4	4	2	5	4	4	4	4	4	4	2	4	4	3	4	4	4	2	4	5	100
5	24	1	2	1	5	4	4	4	4	5	4	2	4	4	4	4	2	4	4	4	2	4	4	4	4	4	5	4	4	4	101
5	27	1	2	1	5	5	5	5	5	5	5	5	1	5	4	5	4	5	5	5	4	5	5	2	5	5	5	5	5	5	120
5	23	2	2	1	5	5	4	5	5	3	4	5	5	5	3	1	4	5	4	5	3	5	5	4	5	4	4	4	5	5	112
5	28	2	2	1	5	5	4	5	5	4	4	5	1	5	3	4	4	4	4	5	4	4	4	3	4	4	5	4	5	4	108
5	39	1	2	1	5	5	4	5	4	4	4	4	2	5	4	4	2	5	4	5	4	5	4	2	5	1	5	4	5	4	105
5	24	2	2	1	5	5	4	5	4	5	4	4	2	5	4	3	3	5	5	5	5	3	5	4	5	3	5	4	5	5	112
5	32	1	2	1	5	4	5	5	5	3	5	5	1	5	1	1	3	4	4	5	4	3	5	3	5	5	5	5	5	4	105
5	26	1	2	1	4	4	4	4	4	5	5	4	2	5	3	4	3	4	4	1	4	4	4	3	4	4	4	4	4	4	99
5	26	1	2	3	5	5	5	5	5	5	5	5	1	5	5	1	4	5	5	5	5	5	5	5	5	5	5	5	5	5	121
5	26	1	2	3	5	5	4	5	5	4	5	4	2	5	5	5	1	5	5	5	4	5	5	4	5	2	5	4	5	4	113
5	24	2	2	3	5	5	3	5	5	1	3	3	3	5	2	3	4	5	4	5	3	3	5	4	4	3	5	1	5	4	98
5	27	1	2	3	4	5	4	5	5	5	5	4	2	4	4	5	3	4	4	5	4	4	5	4	4	4	5	4	5	5	112
5	32	1	2	3	5	4	2	5	5	4	5	4	2	5	4	5	3	5	4	5	4	5	4	4	5	3	5	4	5	4	110
5	24	1	2	3	5	5	2	4	5	4	4	4	2	5	4	4	3	4	3	5	4	4	5	4	5	1	4	4	5	5	104
5	23	2	2	1	5	4	4	5	4	4	4	4	2	4	2	3	4	4	4	4	3	4	4	3	4	3	4	4	4	4	98
5	24	2	2	1	5	5	4	5	5	3	5	4	2	5	4	5	3	5	4	5	4	4	3	4	5	4	5	4	5	5	112
5	30	1	2	1	5	4	3	5	4	2	4	4	2	4	2	4	4	4	4	3	4	4	1	3	3	3	4	3	5	4	92
5	24	1	2	3	4	4	3	4	5	4	4	3	3	4	3	4	4	4	3	5	3	4	4	4	4	4	4	4	4	5	101
5	26	1	2	3	5	5	3	4	5	3	4	2	4	5	3	3	3	4	3	5	3	4	4	3	4	3	4	4	4	4	98
5	26	2	2	3	5	5	4	4	4	5	4	4	2	4	4	4	4	4	4	5	4	4	5	4	5	4	4	4	5	5	110
5	27	1	2	3	5	5	1	5	5	5	5	2	4	5	4	1	3	5	5	5	4	3	5	3	5	3	5	4	5	5	107
5	26	1	2	3	3	2	2	3	3	2	2	2	4	3	3	3	4	2	3	3	4	2	3	3	3	2	2	2	3	3	71
5	23	1	2	3	5	4	3	5	4	4	4	4	3	4	3	3	4	3	4	4	2	4	4	4	4	4	3	4	4	4	98
5	30	1	2	1	4	4	2	4	4	4	4	4	2	5	2	2	4	4	4	4	4	4	4	4	4	2	4	4	4	4	95
5	23	1	2	3	5	5	3	5	5	4	5	4	2	5	4	4	2	4	4	5	4	4	5	4	5	4	4	4	5	4	109
5	24	1	2	3	4	5	3	4	5	4	4	5	2	4	4	4	3	5	4	4	4	4	4	4	5	3	4	4	5	4	105
5	24	1	2	1	4	4	3	4	4	4	3	3	3	4	2	3	4	4	3	4	3	3	3	3	4	3	4	3	4	4	90
5	35	1	2	1	5	5	5	5	5	4	5	1	5	5	4	1	2	5	4	5	5	4	5	4	5	5	5	5	5	5	114
5	24	1	2	1	4	4	3	4	4	3	4	2	4	4	3	3	4	4	3	4	2	3	3	2	4	3	4	2	4	3	87
5	23	1	2	3	4	2	4	4	4	4	4	4	2	4	4	2	4	4	4	4	4	4	4	4	4	4	4	2	4	4	96
5	24	2	2	3	5	5	4	5	5	4	5	4	2	5	1	1	2	5	4	5	4	4	5	4	5	4	5	4	5	4	106
5	24	1	2	3	5	4	4	4	4	4	4	2	4	4	4	5	3	4	4	4	4	3	4	4	4	4	4	3	4	4	101
5	28	2	2	3	5	5	4	5	5	4	3	4	2	5	4	3	3	4	4	5	4	4	5	3	4	4	4	3	4	4	104
5	27	1	2	3	5	5	1	5	5	4	5	5	1	5	2	1	4	5	3	5	4	4	5	2	5	5	5	4	5	5	105
5	24	2	2	3	5	5	4	4	4	5	5	4	2	5	4	4	3	4	4	5	3	4	4	2	4	4	3	4	5	5	105
5	25	1	2	3	5	5	1	3	3	4	5	4	3	4	3	4	2	4	2	3	4	4	2	4	4	2	4	4	5	5	93
5	25	1	2	3	3	4	3	4	4	4	4	3	3	4	4	4	3	3	3	4	4	3	3	2	4	3	4	2	4	4	90
5	24	1	2	3	5	5	4	4	4	4	4	4	2	4	2	4	4	5	4	5	3	3	4	2	5	4	4	2	5	4	100
5	23	1	2	3	5	5	4	5	5	4	4	3	3	5	2	4	3	4	4	5	4	5	5	3	5	1	5	2	5	5	105
5	24	1	2	3	5	4	4	5	5	2	5	4	2	5	2	1	3	5	2	5	2	3	4	5	5	3	4	2	5	4	96
5	35	1	2	3	5	1	4	4	5	4	4	4	2	5	5	4	2	5	5	5	4	4	5	2	5	5	4	4	5	5	107
5	23	2	2	3	5	4	4	5	4	2	3	4	2	4	3	3	4	3	4	4	3	3	4	4	3	3	3	2	4	4	91
5	24	1	2	3	5	4	2	4	3	3	3	3	3	3	2	3	3	3	3	3	4	3	4	2	3	3	3	3	4	4	83
5	24	2	2	3	5	5	2	4	4	4	4	5	1	4	3	4	4	4	3	5	4	4	4	3	4	4	4	4	4	4	100
5	24	2	2	3	5	5	3	5	5	4	4	4	2	5	2	5	3	5	3	5	3	4	4	4	5	3	4	3	4	4	103
5	32	2	2	3	5	5	5	5	1	5	4	3	2	4	4	4	4	4	4	3	4	3	3	4	4	4	4	3	4	4	99
5	23	2	2	3	5	5	4	5	5	4	4	4	2	5	2	4	4	4	3	5	3	3	4	4	4	4	4	3	4	4	102
5	23	2	2	3	5	5	4	5	5	4	5	4	2	5	4	5	3	5	4	5	2	3	5	2	5	4	5	3	5	1	105
5	26	1	2	1	4	5	4	4	5	4	4	4	2	5	3	5	4	4	4	4	4	4	5	4	4	4	4	4	5	5	108
5	24	1	2	1	4	4	4	4	4	3	4	3	3	4	3	3	3	3	2	4	3	3	4	3	4	3	3	3	4	4	89
5	27	1	2	1	5	4	2	4	4	3	4	3	3	4	3	4	2	4	3	4	3	3	3	3	4	3	3	3	4	3	88
5	25	1	2	1	5	5	3	5	4	4	4	4	2	4	3	3	3	4	4	4	3	2	4	2	5	3	4	3	5	5	97
5	24	1	2	1	4	4	3	4	4	4	4	4	2	3	3	3	4	4	4	4	3	3	4	3	4	3	3	4	3	3	91
5	29	2	2	1	5	2	4	5	5	4	4	4	2	4	3	3	2	5	4	5	5	3	5	4	4	3	4	2	3	5	99
5	24	1	2	1	5	5	3	4	4	4	4	5	1	5	4	4	4	5	5	5	4	4	4	3	5	3	4	5	5	5	109
5	27	1	2	1	5	5	3	5	5	5	4	4	2	5	4	4	3	5	4	5	4	4	4	2	5	2	4	4	5	5	107
5	24	2	2	1	5	3	4	4	4	3	3	4	2	4	2	3	4	4	5	4	4	3	5	2	3	3	4	3	4	3	92
5	26	1	2	1	5	5	4	5	5	5	5	5	1	5	4	4	2	5	4	5	4	5	5	4	5	4	5	1	5	5	112
5	27	1	2	1	5	4	2	5	4	4	4	1	5	3	3	1	3	5	2	4	4	5	4	4	5	1	5	4	5	4	96
5	23	2	2	1	5	5	2	4	5	5	4	4	2	5	4	4	3	4	5	4	4	3	4	3	5	2	4	1	4	4	99
5	24	1	2	1	2	5	3	5	5	5	4	4	2	5	5	4	4	5	4	5	4	1	4	2	4	4	4	4	5	4	103
5	26	1	2	1	4	5	4	5	5	4	4	2	4	5	3	2	3	5	2	5	3	4	5	3	4	5	4	4	4	4	102
5	22	2	2	1	5	5	5	5	5	5	4	2	4	5	1	4	4	5	3	5	1	5	4	5	5	1	5	4	5	3	105
5	23	1	2	1	5	4	3	4	4	4	4	2	4	4	2	4	4	4	4	4	4	4	4	2	4	3	4	4	5	3	97
5	24	2	2	1	5	5	3	5	5	4	4	2	4	4	3	4	4	4	4	4	2	4	4	2	4	4	4	4	4	4	100
5	23	1	2	1	5	5	1	1	4	2	1	1	5	5	4	1	1	4	4	4	5	1	1	5	4	1	4	1	4	4	78
5	25	1	2	1	4	4	4	1	4	3	3	2	4	4	4	4	4	3	3	4	2	3	3	2	4	2	4	3	5	4	87
5	25	2	2	1	5	5	5	5	5	2	5	5	1	5	3	1	3	5	5	5	4	5	5	4	5	5	4	3	5	5	110
5	25	1	2	1	5	4	3	4	5	3	5	4	2	5	2	3	2	5	4	4	2	4	5	2	4	5	4	3	5	4	98
5	23	1	2	1	5	5	2	5	5	4	5	3	3	5	4	4	2	5	4	5	4	5	4	4	5	4	5	5	5	5	112
5	24	1	2	1	4	4	3	4	4	1	3	3	3	4	2	3	3	4	4	4	4	3	4	4	4	3	4	3	4	4	90
5	24	1	2	1	4	4	3	4	5	4	4	2	4	4	3	4	3	4	3	4	4	3	4	4	4	3	4	4	4	4	97
5	26	2	2	1	5	5	4	4	5	5	4	4	2	5	4	4	5	5	4	4	4	4	5	5	5	2	4	4	5	5	112
5	25	2	2	1	5	4	3	5	5	4	5	3	3	5	3	1	3	5	4	5	3	4	4	3	5	4	5	4	5	5	105
5	26	1	2	1	4	4	3	4	4	2	4	4	2	4	4	3	3	4	4	4	4	3	4	3	4	4	4	3	4	4	94
5	22	2	2	1	5	4	3	4	5	3	4	2	3	4	3	4	2	4	4	4	4	3	5	4	5	4	5	4	5	5	102
5	27	2	2	1	5	4	3	4	4	2	5	3	2	5	2	5	3	5	4	5	1	5	4	2	5	2	5	3	5	3	96
5	24	1	2	1	5	5	3	5	5	4	4	2	4	5	4	4	4	4	4	5	2	5	5	2	4	4	4	4	5	4	106
5	28	1	2	1	5	5	4	5	5	5	5	2	4	5	4	4	2	5	4	4	3	5	5	4	5	4	4	4	4	4	110
5	23	1	2	1	4	4	3	4	4	4	4	4	2	5	2	4	2	5	4	4	3	2	4	4	4	4	4	2	4	4	94
5	25	2	2	1	3	3	2	4	3	2	2	3	3	4	2	4	3	3	3	4	2	3	2	2	4	2	3	2	4	3	75
5	23	1	2	1	3	4	4	4	1	2	3	3	4	4	4	3	4	4	4	5	2	3	4	3	4	4	4	3	1	4	88
5	25	1	2	1	5	5	3	4	4	3	3	3	3	3	3	3	3	3	3	3	3	3	3	3	3	3	3	2	4	4	85
5	23	1	2	1	4	5	5	5	5	1	4	2	5	4	2	4	3	3	5	5	1	3	2	3	5	2	4	2	4	4	92
5	25	2	2	1	5	3	3	5	4	2	4	4	5	5	4	4	4	4	2	5	1	4	4	2	4	4	3	3	5	3	96
5	21	2	2	1	5	5	2	5	5	2	5	4	5	5	2	5	4	5	5	5	5	4	5	2	5	1	4	4	5	5	109
5	25	2	2	1	5	5	4	5	5	4	4	5	5	5	1	5	3	5	4	5	4	3	5	4	5	3	5	2	5	4	110
5	23	2	2	1	4	4	4	5	5	2	4	4	4	4	2	4	4	4	4	4	2	4	4	2	4	4	4	4	4	4	98
5	25	1	2	1	5	4	3	5	5	3	4	3	4	5	4	3	4	4	5	5	2	3	4	3	4	2	4	2	3	4	97
5	23	2	2	1	4	5	4	4	4	4	4	2	5	4	3	5	3	4	4	3	3	3	4	4	5	3	3	4	4	4	99
5	24	1	2	1	5	5	4	5	5	4	4	4	5	5	3	4	3	5	4	5	4	5	4	4	5	3	4	4	4	4	111
5	23	2	2	1	4	4	4	4	5	1	4	4	4	4	2	4	5	4	4	4	3	4	4	3	4	2	4	4	4	4	97
5	23	2	2	1	5	4	4	4	4	4	4	4	4	4	3	3	3	4	4	4	4	4	4	4	4	4	4	4	4	4	102
5	22	2	2	1	5	4	3	4	4	2	3	3	4	5	2	4	4	4	4	5	4	5	5	3	5	2	4	4	5	4	101
5	25	1	2	1	5	5	3	4	5	4	4	2	4	5	1	4	3	5	5	5	4	3	4	4	4	3	4	3	4	4	101
5	24	1	2	1	4	4	3	4	4	4	3	4	4	4	3	3	4	4	3	4	3	3	4	3	4	3	3	3	4	3	92
5	25	1	2	1	5	5	4	5	5	4	4	4	4	5	3	4	3	5	4	4	4	4	5	4	4	4	4	3	4	4	108
6	26	2	2	3	5	5	2	5	5	4	3	4	2	5	4	4	2	5	4	5	4	3	3	4	5	2	4	3	3	3	98
6	24	2	2	4	5	5	5	5	5	5	5	5	1	5	5	4	4	5	4	5	4	5	5	3	5	4	5	4	5	5	118
6	27	1	2	1	5	5	2	5	5	4	4	4	2	5	4	4	4	5	5	5	3	4	4	4	4	4	4	4	5	5	109
6	24	2	2	4	5	5	2	4	4	4	2	4	2	4	4	2	2	4	2	4	2	3	4	4	4	2	4	2	4	4	82
6	24	1	2	4	5	5	2	5	4	5	4	4	2	5	1	4	3	5	5	5	3	5	5	2	5	1	5	4	5	4	103
6	27	1	2	1	5	5	4	5	5	4	5	2	4	5	3	1	3	5	4	5	3	2	4	3	5	3	3	3	5	5	101
6	26	2	2	1	5	5	5	5	5	5	5	5	1	5	3	4	3	5	4	5	4	4	5	3	5	2	4	4	5	4	110
6	26	1	2	1	5	5	4	5	5	4	4	2	4	5	4	4	3	5	4	5	3	4	5	4	5	4	4	4	5	5	111
6	27	1	2	1	4	5	3	5	5	4	4	5	1	4	3	2	3	4	4	5	2	4	5	4	5	2	4	2	5	5	99
6	25	2	2	1	5	5	3	4	5	5	5	5	1	5	1	5	3	5	4	5	4	4	5	3	5	3	5	4	5	4	108
6	24	1	2	1	5	4	3	5	4	4	4	4	2	4	4	4	2	4	4	4	4	4	4	2	4	2	4	4	5	4	98
6	27	1	2	1	5	5	4	4	4	4	4	4	2	5	5	3	4	4	4	5	2	3	4	4	4	2	4	4	4	5	102
6	25	2	2	1	5	5	3	4	5	5	5	5	1	5	1	5	3	5	4	5	4	4	5	3	5	3	5	4	5	4	108
6	29	1	2	1	5	5	3	5	5	5	5	4	2	5	4	4	4	5	4	5	4	3	5	4	5	4	4	4	4	5	112
6	24	1	2	1	5	5	4	4	5	4	3	3	3	5	3	3	4	5	4	5	2	4	5	3	4	3	4	4	5	5	104
6	26	1	2	4	5	5	2	5	4	4	3	3	3	5	4	3	2	4	4	4	4	4	5	2	3	3	5	2	5	5	98
6	27	1	2	4	5	5	5	5	5	5	5	5	1	1	2	1	3	5	5	5	4	4	5	2	5	2	5	5	5	5	105
6	25	1	2	1	5	5	3	5	5	4	4	5	1	5	4	4	2	5	5	5	4	5	5	4	5	4	5	4	5	5	113
6	25	2	2	4	5	5	4	5	5	3	2	2	4	4	2	2	2	4	5	5	2	4	4	4	4	2	4	2	4	4	93
6	25	1	2	4	5	5	2	5	5	4	4	4	1	5	4	4	3	5	4	4	3	4	4	3	5	2	5	4	5	4	103
6	25	2	2	4	5	4	3	4	4	4	3	4	2	4	3	3	2	4	4	4	4	4	4	4	4	4	4	4	4	4	97
6	29	2	2	4	5	5	4	5	5	5	4	4	2	5	2	4	3	4	5	5	4	3	5	4	5	4	5	5	5	5	112
6	24	2	2	4	4	5	4	4	4	4	5	4	2	4	4	4	3	4	4	4	4	5	4	4	4	4	4	4	4	5	105
6	27	1	2	4	5	5	2	5	5	3	2	2	4	5	4	3	2	5	3	5	3	4	5	3	5	3	4	2	3	3	95
6	25	1	2	4	5	5	5	5	5	5	5	5	1	5	5	1	5	5	5	5	5	3	5	5	5	5	5	5	5	5	120
6	25	1	2	4	5	4	2	5	5	4	5	4	2	5	2	5	4	5	4	5	4	5	4	2	5	1	5	4	5	4	105
6	26	1	2	4	5	4	3	4	4	4	4	2	4	4	3	4	3	4	3	5	3	4	4	2	4	3	4	4	4	4	96
6	26	1	2	4	5	4	3	4	5	4	5	2	4	5	4	4	3	4	4	4	3	3	4	3	4	4	4	4	4	4	101
6	24	2	2	4	5	5	2	5	5	2	5	4	2	5	4	1	3	5	4	5	4	3	4	4	5	2	3	5	5	5	102
6	23	2	2	4	5	3	1	4	5	3	3	3	3	4	2	4	4	4	3	4	3	3	4	4	4	4	4	4	4	4	93
6	31	2	2	4	4	4	4	4	4	4	3	4	2	5	3	4	4	4	4	4	4	3	3	4	4	4	3	4	4	4	98
6	23	2	2	1	5	5	2	4	5	4	4	3	3	4	1	3	4	4	5	5	2	3	4	3	4	2	2	3	4	4	92
6	24	2	2	1	4	4	3	4	4	4	4	2	4	4	3	4	2	4	4	4	4	4	2	4	4	2	4	3	4	4	93
6	24	2	2	4	5	5	4	5	5	4	4	4	2	5	5	5	2	4	5	5	5	5	5	5	5	1	5	1	5	5	111
6	20	1	2	3	5	5	5	5	5	5	5	2	4	5	5	1	1	5	5	1	5	5	5	4	5	5	5	5	5	5	113
6	25	1	2	4	5	5	3	5	5	5	5	5	1	5	2	4	3	5	4	5	5	5	5	2	5	3	4	4	5	5	110
6	28	2	2	4	4	4	2	4	5	4	5	4	2	5	4	4	4	5	4	5	4	4	4	4	4	4	3	4	4	3	103
6	27	1	2	4	5	5	4	5	4	3	4	5	1	4	2	4	3	4	4	4	2	4	4	2	4	2	4	4	4	5	96
6	24	2	2	4	5	5	5	5	1	5	5	1	5	1	5	5	1	3	5	5	5	5	5	5	5	5	5	4	5	3	109
6	25	2	2	4	5	5	3	4	5	5	4	5	5	5	1	4	4	5	5	5	4	5	5	4	4	3	4	4	4	5	112
6	34	2	2	3	5	5	5	5	5	5	5	5	5	5	5	5	4	5	5	5	5	5	5	4	5	2	5	5	5	5	125
7	26	1	2	4	5	5	1	5	5	3	3	4	5	4	2	3	3	4	4	5	2	3	5	2	5	5	4	3	4	4	98
7	25	2	2	4	5	5	1	5	5	5	5	5	5	5	5	1	2	5	5	5	5	5	5	2	4	5	5	5	5	5	115
7	26	2	2	4	5	5	3	5	5	4	5	4	4	4	4	4	4	4	5	5	5	4	5	3	5	5	5	5	5	5	117
7	26	2	2	1	5	4	3	4	4	4	3	4	4	4	3	3	3	3	3	4	3	4	4	3	4	4	4	2	5	4	95
7	29	1	2	1	5	5	4	5	5	5	5	5	5	5	3	1	2	5	5	5	4	4	5	2	1	4	4	4	5	5	108
7	28	1	2	4	5	5	3	5	5	5	5	1	5	5	4	1	4	4	4	4	4	4	5	4	4	4	5	4	5	5	109
7	27	1	2	4	4	4	3	3	2	4	5	4	4	4	3	4	2	4	4	4	4	3	4	4	4	4	4	4	4	4	97
7	23	2	2	1	4	5	3	4	3	4	3	4	4	3	3	3	4	3	5	3	5	3	5	5	5	4	4	4	4	5	102
7	44	2	2	4	5	5	4	5	5	4	4	4	5	5	4	4	3	5	4	5	4	4	5	2	4	4	4	4	5	5	112
7	26	2	2	4	5	5	5	4	5	4	4	4	5	4	3	4	2	4	4	4	2	4	4	4	4	4	4	4	4	4	104
7	25	1	2	4	5	5	3	4	4	5	4	2	4	5	1	4	4	4	3	4	4	4	5	4	5	2	4	4	4	5	102
7	25	2	2	4	4	5	4	5	5	4	4	4	4	4	3	4	3	4	4	5	4	3	5	2	5	4	4	4	5	5	107
7	27	1	2	4	5	5	4	5	5	4	4	2	4	5	4	4	3	4	4	4	4	4	4	4	5	4	4	4	4	4	107
7	32	2	2	4	5	5	4	5	5	5	5	5	5	5	4	1	3	5	5	5	5	5	5	4	5	4	5	4	5	5	119
7	25	2	2	4	1	2	1	5	1	2	2	1	4	5	5	4	4	5	5	5	5	3	5	4	5	4	4	4	5	5	96
7	25	2	2	4	5	4	3	4	4	4	4	4	4	4	3	4	4	2	4	4	4	3	4	3	4	4	5	3	5	5	101

## Sheet: Sheet2
	Attitudes scale	Subscales	5	4	3	2	1
		Questions	Strongly agree	Agree	Neutral	Disagree	Strongly disagree
1	Positive attitude	To be a doctor I must have good CS
2	Negative attitude	I can’t see the point in learning CS
3	Negative attitude	Nobody is going to fail their medical degree for having poor CS
4	Positive attitude	Developing my CS is just as important as developing my knowledge of medicine
5	Positive attitude	Learning CS helped me or will help respect patients
6	Negative attitude	I haven’t got time to learn CS
7	Positive attitude	Learning CS is interesting
8	Negative attitude	I can’t be bothered to turn up to sessions on CS
9	Positive attitude	Learning CS helped me or will help facilitate my team-working skills
10	Positive attitude	Learning CS has or will improve my ability to communicate with patients
11	Negative attitude	CS teaching states the obvious and then complicates it
12	Positive attitude	Learning CS is fun
13	Negative attitude	Learning CS is too easy
14	Positive attitude	Learning CS has helped or will help me respect my colleagues
15	Negative attitude	I find it difficult to trust information about CS given to me by non-clinical lecturers
16	Positive attitude	Learning CS has helped or will help me recognize patients’ rights regarding confidentiality and informed consent
17	Negative attitude	CS teaching would have a better image if it sounded more like a science subject
18	Positive attitude	When applying for medicine, I thought it was a really good idea to learn CS
19	Negative attitude	I don’t need good CS to be a doctor
20	Negative attitude	I find it hard to admit to having some problems with my CS
21	Positive attitude	I think it’s really useful to learn CS on the medical degree
22	Negative attitude	My ability to pass exams will get me through medical school rather than my ability to communicate
23	Positive attitude	Learning CS is applicable to learning medicine
24	Negative attitude	I find it difficult to take CS learning seriously
25	Positive attitude	Learning CS is important because my ability to communicate is a lifelong skill
26	Negative attitude	CS learning should be left to psychology students, not medical students

## Sheet: Sheet3
Demographic Details
	Clinical															13	14	10	11	12
	4th Yrs	Samples	Age	Sex	Teaching Mode	Length of Study	Sub1	Sub2	Sub3	Sub4	Sub5	Sub6	Sub7	Sub8	Sub9	Sub10	Sub11	Sub12	Sub13	Sub14	Sub15	Sub16	Sub17	Sub18	Sub19	Sub20	Sub21	Sub22	Sub23	Sub24	Sub25	Sub26
		1	23	Female	LRT	Less than a year	5	1	3	5	5	4	5	1	1	5	3	5	2	5	1	5	2	2	1	2	5	2	4	3	5	1
		2	24	Male	LRT	Less than a year	5	1	1	5	3	1	4	1	1	5	4	3	3	3	4	5	1	5	1	2	5	3	5	3	5	1
		3	25	Male	LRT	Less than a year	5	2	2	4	5	2	4	2	2	5	5	3	2	5	3	5	3	4	2	3	4	2	4	3	5	2
		4	22	Female	LRT	Less than a year	5	1	3	4	5	4	4	1	2	5	3	1	3	5	3	5	2	5	2	3	5	3	3	4	4	2
		5	22	Female	Lectures	Less than a year	5	1	3	3	4	2	4	2	2	5	2	4	3	5	2	4	2	3	1	2	4	4	4	2	5	1
		6	22	Female	LRT	Less than a year	5	1	1	5	5	1	5	1	1	5	1	5	2	5	1	5	1	5	1	2	5	1	5	1	5	1
		7	21	Female	LRT	Less than a year	5	1	2	4	4	2	4	2	2	5	2	4	2	4	1	5	1	3	1	3	4	2	5	2	4	1
		8	21	Female	LT	Less than a year	5	1	4	5	4	2	5	2	2	4	2	4	4	4	2	4	2	4	2	4	1	4	4	3	4	2
		9	25	Male	LRT	Less than a year	5	2	4	4	4	2	4	2	2	4	2	4	2	4	2	4	2	3	2	2	5	3	4	2	5	2
		10	27	Female	LRT	Less than a year	5	1	2	5	4	3	4	4	4	5	3	4	2	5	2	5	2	4	2	3	4	5	4	1	5	2
		11	23	Female	Lectures	Less than a year	5	2	2	4	4	2	4	2	2	5	3	4	3	4	2	5	3	4	2	2	4	4	4	2	4	2
		12	28	Female	Lectures	Less than a year	5	1	2	5	5	2	4	2	2	4	2	4	2	4	2	4	2	2	2	4	5	2	5	2	5	1
		13	23	Female	Lectures	Less than a year	5	2	2	4	4	2	3	2	4	4	2	3	3	4	3	4	2	4	1	4	5	2	4	2	4	1
		14	28	Male	Lectures	Less than a year	4	1	1	4	5	3	5	1	5	5	3	1	3	5	2	5	2	3	1	2	5	2	4	2	5	2
		15	21	Female	LRT	Less than a year	5	1	3	5	5	1	5	4	5	5	2	1	2	5	1	5	4	5	2	5	3	5	5	1	5	1
		16	28	Male	LT	Less than a year	2	2	3	4	4	2	3	3	4	4	3	3	3	3	3	4	3	3	3	4	3	4	4	3	4	2
		17	24	Female	LT	Less than a year	1	2	2	4	5	2	5	5	4	5	2	1	4	5	1	4	1	5	2	2	5	3	4	2	5	1
		18	23	Male	LRT	Less than a year	5	1	3	5	5	2	4	4	4	5	3	3	3	4	2	4	3	3	2	3	4	3	3	2	5	1
		19	22	Female	LRT	Less than a year	5	1	2	5	5	3	4	5	5	5	3	4	2	5	3	5	3	5	1	3	5	2	5	2	5	1
		20	22	Female	lectures	Less than a year	5	2	2	4	4	1	4	2	4	4	2	4	4	4	2	4	4	4	2	3	4	2	4	2	4	2
	5th yrs
		1	23	Male	Lectures	Less than a year	5	2	3	3	5	4	2	2	2	5	5	5	4	5	3	5	4	3	2	4	4	5	4	5	5	2
		2	24	Male	Lectures	Less than a year	5	2	3	4	4	2	4	2	2	4	3	4	3	4	2	4	2	4	1	3	4	2	4	2	4	2
		3	23	Female	Lectures	Less than a year	5	2	3	5	5	2	4	2	2	5	3	3	3	3	2	4	3	3	2	2	4	4	4	3	5	2
		4	24	Female	Lectures	Less than a year	5	1	3	5	4	2	4	2	2	4	3	4	2	4	2	2	2	3	2	2	5	2	4	2	5	1
		5	25	Male	Lectures	Less than a year	4	2	2	4	4	2	5	2	2	4	2	4	3	4	3	4	2	4	2	4	4	2	4	2	4	2
		6	27	Female	Lectures	Less than a year	5	1	3	5	5	1	5	5	1	5	4	4	2	5	2	4	4	3	2	2	4	2	4	2	5	2
		7	26	Female	Lectures	Less than a year	5	1	2	5	5	4	3	2	2	5	4	4	1	5	3	5	5	3	1	2	5	2	5	3	5	2
		8	26	Male	Lectures	Less than a year	5	1	3	5	5	1	5	1	1	5	2	1	1	5	1	5	1	5	1	2	5	4	5	2	4	1
		9	33	Female	Lectures	Less than a year	5	1	3	5	5	1	5	2	2	4	5	4	2	4	1	5	2	3	1	2	5	1	5	2	5	1
		10	24	Female	Lectures	Less than a year	4	2	5	1	4	1	2	4	4	4	5	2	3	4	2	5	5	2	1	1	3	5	2	5	4	3
		12	39	Male	Lectures	Less than a year	5	1	2	5	4	2	4	2	2	5	1	4	2	4	2	5	2	4	2	2	5	2	4	2	5	2
		13	27	Male	Lectures	Less than a year	4	2	3	4	5	2	4	3	3	5	2	4	3	5	2	5	4	4	2	3	4	3	4	3	5	2
		14	39	Male	Lectures	Less than a year	5	2	2	5	4	2	4	2	2	5	2	3	2	4	2	4	2	3	2	2	4	2	4	2	5	2
		15	24	Male	Lectures	Less than a year	5	2	3	4	4	2	4	3	3	4	3	3	3	4	3	5	3	3	3	4	4	3	4	3	4	2
		16	36	Female	Lectures	Less than a year	4	1	5	5	4	2	4	3	3	5	4	3	2	4	1	4	1	3	2	3	4	2	4	3	5	1
		17	22	Female	Lectures	Less than a year	5	2	4	4	1	4	2	4	4	1	4	1	2	1	2	4	2	4	2	3	4	4	4	5	4	2
		18	24	Male	Lectures	Less than a year	4	2	2	3	4	3	4	2	2	4	3	3	3	4	2	4	3	3	2	3	5	3	4	3	4	2
		19	28	Female	Lectures	Less than a year	5	1	2	5	5	4	5	4	2	5	3	4	2	5	2	5	2	4	1	2	5	2	4	2	5	5
		20	24	Male	Lectures	Less than a year	5	2	2	4	4	3	4	2	2	4	2	3	2	4	2	5	3	4	1	4	4	3	4	3	5	2
		21	23	Male	Lectures	Less than a year	5	1	1	4	5	3	4	1	1	4	2	4	2	4	2	4	4	4	2	2	4	2	4	2	4	1
		22	22	Female	Lectures	Less than a year	5	2	3	4	4	2	4	2	2	4	4	3	4	4	3	4	3	4	2	2	4	2	3	2	4	2
		23	24	Female	Lectures	Less than a year	5	2	3	5	5	3	4	2	2	5	2	4	2	4	2	4	2	4	1	4	4	2	5	2	5	1
		24	23	Male	Lectures	Less than a year	2	3	4	3	3	5	4	5	5	3	5	2	3	3	1	3	3	1	4	3	2	5	3	5	3	5
		26	22	Female	Lectures	Less than a year	5	2	3	5	5	5	4	2	2	4	3	3	3	4	3	5	3	3	2	5	3	3	3	3	3	3
		27	24	Male	Lectures	Less than a year	5	1	5	4	5	5	4	1	1	5	1	2	1	5	2	5	2	1	1	4	5	1	5	2	5	1
		28	25	Female	Lectures & team	Less than a year	4	2	3	3	5	1	4	4	4	4	2	4	2	4	2	4	4	3	2	3	4	3	2	3	4	2
		29	28	Female	Lectures	Less than a year	4	2	4	5	5	1	3	1	1	5	4	3	2	5	2	5	3	4	2	4	4	4	4	2	5	1
		30	24	Female	Lectures & team	Less than a year	5	1	3	5	5	4	5	4	4	5	2	5	2	5	1	5	1	1	1	2	5	4	5	2	5	2
		31	24	Female	Lectures & team	Less than a year	5	1	3	5	5	2	5	2	2	5	2	1	2	5	2	5	2	5	1	4	5	3	4	2	4	2
		32	23	Female	Lectures & team	Less than a year	5	2	4	4	3	3	2	3	3	3	5	2	4	3	2	4	4	4	2	2	3	4	3	4	4	2
		33	26	Male	Lec, Team &Rp	Less than a year	4	1	3	4	4	2	4	2	2	4	3	4	3	4	3	5	4	4	3	4	4	3	4	2	4	2
		34	34	Male	Lec, Team &Rp	Less than a year	5	1	1	5	5	2	5	2	2	5	2	1	3	5	2	5	4	5	1	3	5	2	5	2	5	1
		35	32	Female	Lectures	Less than a year	5	1	2	5	5	1	4	2	1	5	2	4	2	5	1	5	2	4	1	2	4	1	5	1	5	1
		36	26	Male	Lectures	Less than a year	4	2	2	4	4	2	5	4	4	4	2	4	2	4	2	4	2	4	2	2	5	2	4	2	5	1
		37	25	Male	Lectures	Less than a year	5	2	2	5	4	2	5	2	2	4	3	3	2	4	1	4	4	3	2	4	4	3	4	2	4	2
		38	23	Female	Lectures	Less than a year	5	2	1	5	5	1	4	4	4	4	2	4	2	4	2	5	2	2	2	4	4	3	4	3	5	1
		39	31	Male	Lectures	Less than a year	5	2	2	5	5	2	5	2	2	5	2	1	2	5	2	5	2	5	2	2	5	2	5	2	5	2
		40	24	Male	Lectures	Less than a year	5	1	2	5	5	1	4	2	2	5	2	1	3	4	1	5	3	3	1	2	5	2	5	2	5	1
		41	24	Male	Lectures	Less than a year	5	2	3	5	4	2	4	2	2	5	2	4	2	4	2	4	4	4	2	3	4	2	4	4	4	1
		42	24	Male	Lectures	,,	5	2	2	4	4	1	4	4	4	4	2	4	4	4	2	4	4	4	2	2	4	2	5	2	4	2
		43	27	Male	,,	,,	5	1	1	5	5	1	5	1	1	5	2	5	2	5	1	5	2	5	1	4	5	1	5	1	5	1
		44	23	Female	,,	,,	5	1	2	5	5	3	4	1	5	5	3	1	2	5	2	5	3	5	1	2	5	2	4	2	5	1
		45	28	Female	,,	,,	5	1	2	5	5	2	4	1	1	5	3	4	2	4	2	5	2	4	2	3	4	2	5	2	5	2
		46	39	Male	,,	,,	5	1	2	5	4	2	4	2	2	5	2	4	4	5	2	5	2	5	2	4	5	5	5	2	5	2
		47	24	Female	,,	,,	5	1	2	5	4	1	4	2	2	5	2	3	3	5	1	5	1	3	1	2	5	3	5	2	5	1
		48	32	Male	,,	,,	5	2	1	5	5	3	5	1	1	5	5	1	3	4	2	5	2	3	1	3	5	1	5	1	5	2
		49	26	Male	,,	,,	4	2	2	4	4	1	5	2	2	5	3	4	3	4	2	1	2	4	2	3	4	2	4	2	4	2
		50	26	Male	Lectures & team	,,	5	1	1	5	5	1	5	1	1	5	1	1	2	5	1	5	1	5	1	1	5	1	5	1	5	1
		51	26	Male	lectures & team	Less than a year	5	1	2	5	5	2	5	2	2	5	1	5	5	5	1	5	2	5	1	2	5	4	5	2	5	2
		52	24	Female	lectures & team	Less than a year	5	1	3	5	5	5	3	3	3	5	4	3	2	5	2	5	3	3	1	2	4	3	5	5	5	2
		53	27	Male	LT	,,	4	1	2	5	5	1	5	2	2	4	2	5	3	4	2	5	2	4	1	2	4	2	5	2	5	1
		54	32	Male	LT	,,	5	2	4	5	5	2	5	2	2	5	2	5	3	5	2	5	2	5	2	2	5	3	5	2	5	2
		55	24	Male	LT	,,	5	1	4	4	5	2	4	2	2	5	2	4	3	4	3	5	2	4	1	2	5	5	4	2	5	1
		56	23	Female	lectures	,,	5	2	2	5	4	2	4	2	2	4	4	3	2	4	2	4	3	4	2	3	4	3	4	2	4	2
		57	24	Female	lectures	,,	5	1	2	5	5	3	5	2	2	5	2	5	3	5	2	5	2	4	3	2	5	2	5	2	5	1
		58	30	Male	lectures	,,	5	2	3	5	4	4	4	2	2	4	4	4	2	4	2	3	2	4	5	3	3	3	4	3	5	2
		59	24	Male	LT	,	4	2	3	4	5	2	4	3	3	4	3	4	2	4	3	5	3	4	2	2	4	2	4	2	4	1
		60	26	Male	LT	,,	5	1	3	4	5	3	4	4	4	5	3	3	3	4	3	5	3	4	2	3	4	3	4	2	4	2
		61	26	Female	LT	,,	5	1	2	4	4	1	4	2	2	4	2	4	2	4	2	5	2	4	1	2	5	2	4	2	5	1
		62	27	Male	LT	,,	5	1	5	5	5	1	5	4	4	5	2	1	3	5	1	5	2	3	1	3	5	3	5	2	5	1
		63	26	Male	LT	,,	3	4	4	3	3	4	2	4	4	3	3	3	2	2	3	3	2	2	3	3	3	4	2	4	3	3
		64	23	Male	LT	,,	5	2	3	5	4	2	4	2	3	4	3	3	2	3	2	4	4	4	2	2	4	2	3	2	4	2
		65	30	Male	lectures	,,	4	2	4	4	4	2	4	2	2	5	4	2	2	4	2	4	2	4	2	2	4	4	4	2	4	2
		66	23	Male	LT	,,	5	1	3	5	5	2	5	2	2	5	2	4	4	4	2	5	2	4	1	2	5	2	4	2	5	2
		67	24	Male	LT	,,	4	1	3	4	5	2	4	1	2	4	2	4	3	5	2	4	2	4	2	2	5	3	4	2	5	2
		68	24	Male	lectures	,,	4	2	3	4	4	2	3	3	3	4	4	3	2	4	3	4	3	3	3	3	4	3	4	3	4	2
		69	35	Male	lectures	,,	5	1	1	5	5	2	5	5	5	5	2	1	4	5	2	5	1	4	1	2	5	1	5	1	5	1
		70	24	Male	lectures	,,	4	2	3	4	4	3	4	4	4	4	3	3	2	4	3	4	4	3	3	4	4	3	4	4	4	3
		71	23	Male	LT	,,	4	4	2	4	4	2	4	2	2	4	2	2	2	4	2	4	2	4	2	2	4	2	4	4	4	2
		72	24	Female	LT	,,	5	1	2	5	5	2	5	2	2	5	5	1	4	5	2	5	2	4	1	2	5	2	5	2	5	2
		73	24	Male	,,	,,	5	2	2	4	4	2	4	4	4	4	2	5	3	4	2	4	2	3	2	2	4	2	4	3	4	2
		74	28	Female	,,	,,	5	1	2	5	5	2	3	2	2	5	2	3	3	4	2	5	2	4	1	3	4	2	4	3	4	2
		75	27	Male	,,	,,	5	1	5	5	5	2	5	1	1	5	4	1	2	5	3	5	2	4	1	4	5	1	5	2	5	1
		76	24	Female	,,	,,	5	1	2	4	4	1	5	2	2	5	2	4	3	4	2	5	3	4	2	4	4	2	3	2	5	1
		77	25	Male	,,	,,	5	1	5	3	3	2	5	2	3	4	3	4	4	4	4	3	2	4	4	2	4	4	4	2	5	1
		78	25	Male	,,	,,	3	2	3	4	4	2	4	3	3	4	2	4	3	3	3	4	2	3	3	4	4	3	4	4	4	2
		79	24	Male	,,	,,	5	1	2	4	4	2	4	2	2	4	4	4	2	5	2	5	3	3	2	4	5	2	4	4	5	2
		80	23	Male	,,	,,	5	1	2	5	5	2	4	3	3	5	4	4	3	4	2	5	2	5	1	3	5	5	5	4	5	1
		81	24	Male	,,	,,	5	2	2	5	5	4	5	2	2	5	4	1	3	5	4	5	4	3	2	5	5	3	4	4	5	2
		82	35	Male	,		5	5	2	4	5	2	4	2	2	5	1	4	4	5	1	5	2	4	1	4	5	1	4	2	5	1
		83	23	Female			5	2	2	5	4	4	3	2	2	4	3	3	2	3	2	4	3	3	2	2	3	3	3	4	4	2
		84	24	Male			5	2	4	4	3	3	3	3	3	3	4	3	3	3	3	3	2	3	2	4	3	3	3	3	4	2
		85	24	Female			5	1	4	4	4	2	4	1	1	4	3	4	2	4	3	5	2	4	2	3	4	2	4	2	4	2
		86	24	Female			5	1	3	5	5	2	4	2	2	5	4	5	3	5	3	5	3	4	2	2	5	3	4	3	4	2
		87	32	Female			5	1	1	5	1	1	4	3	2	4	2	4	2	4	2	3	2	3	3	2	4	2	4	3	4	2
		88	23	Female			5	1	2	5	5	2	4	2	2	5	4	4	2	4	3	5	3	3	2	2	4	2	4	3	4	2
		89	23	Female			5	1	2	5	5	2	5	2	2	5	2	5	3	5	2	5	4	3	1	4	5	2	5	3	5	5
		90	26	Male	lectures		4	1	2	4	5	2	4	2	2	5	3	5	2	4	2	4	2	4	1	2	4	2	4	2	5	1
		91	24	Male			4	2	2	4	4	3	4	3	3	4	3	3	3	3	4	4	3	3	2	3	4	3	3	3	4	2
		92	27	Male			5	2	4	4	4	3	4	3	3	4	3	4	4	4	3	4	3	3	3	3	4	3	3	3	4	3
		93	25	Male			5	1	3	5	4	2	4	2	2	4	3	3	3	4	2	4	3	2	2	4	5	3	4	3	5	1
		94	24	Male			4	2	3	4	4	2	4	2	2	3	3	3	2	4	2	4	3	3	2	3	4	3	3	2	3	3
		95	29	Female			5	4	2	5	5	2	4	2	2	4	3	3	4	5	2	5	1	3	1	2	4	3	4	4	3	1
		96	24	Male			5	1	3	4	4	2	4	1	1	5	2	4	2	5	1	5	2	4	2	3	5	3	4	1	5	1
		97	27	Male			5	1	3	5	5	1	4	2	2	5	2	4	3	5	2	5	2	4	2	4	5	4	4	2	5	1
		98	24	Female			5	3	2	4	4	3	3	2	2	4	4	3	2	4	1	4	2	3	1	4	3	3	4	3	4	3
		99	26	Male			5	1	2	5	5	1	5	1	1	5	2	4	4	5	2	5	2	5	1	2	5	2	5	5	5	1
		100	27	Male			5	2	4	5	4	2	4	5	5	3	3	1	3	5	4	4	2	5	2	2	5	5	5	2	5	2
		101	23	Female			5	1	4	4	5	1	4	2	2	5	2	4	3	4	1	4	2	3	2	3	5	4	4	5	4	2
		102	24	Male			2	1	3	5	5	1	4	2	2	5	1	4	2	5	2	5	2	1	2	4	4	2	4	2	5	2
		103	26	Male			4	1	2	5	5	2	4	4	4	5	3	2	3	5	4	5	3	4	1	3	4	1	4	2	4	2
		104	22	Female			5	1	1	5	5	1	4	4	4	5	5	4	2	5	3	5	5	5	2	5	5	5	5	2	5	3
		105	23	Male			5	2	3	4	4	2	4	4	4	4	4	4	2	4	2	4	2	4	2	4	4	3	4	2	5	3
		106	24	Female			5	1	3	5	5	2	4	4	4	4	3	4	2	4	2	4	4	4	2	4	4	2	4	2	4	2
		107	23	Male			5	1	5	1	4	4	1	5	5	5	2	1	5	4	2	4	1	1	5	1	4	5	4	5	4	2
		108	25	Male			4	2	2	1	4	3	3	4	4	4	2	4	2	3	3	4	4	3	3	4	4	4	4	3	5	2
		109	25	Female			5	1	1	5	5	4	5	1	1	5	3	1	3	5	1	5	2	5	1	2	5	1	4	3	5	1
		110	25	Male			5	2	3	4	5	3	5	2	2	5	4	3	4	5	2	4	4	4	1	4	4	5	4	3	5	2
		111	23	Male			5	1	4	5	5	2	5	3	3	5	2	4	4	5	2	5	2	5	2	2	5	2	5	1	5	1
		112	24	Male			4	2	3	4	4	5	3	3	3	4	4	3	3	4	2	4	2	3	2	2	4	3	4	3	4	2
		113	24	Male			4	2	3	4	5	2	4	4	4	4	3	4	3	4	3	4	2	3	2	2	4	3	4	2	4	2
		114	26	Female			5	1	2	4	5	1	4	2	2	5	2	4	1	5	2	4	2	4	1	1	5	4	4	2	5	1
		115	25	Female			5	2	3	5	5	2	5	3	3	5	3	1	3	5	2	5	3	4	2	3	5	2	5	2	5	1
		116	26	Male			4	2	3	4	4	4	4	2	2	4	2	3	3	4	2	4	2	3	2	3	4	2	4	3	4	2
		117	22	Female			5	2	3	4	5	3	4	4	3	4	3	4	4	4	2	4	2	3	1	2	5	2	5	2	5	1
		118	27	Female			5	2	3	4	4	4	5	3	2	5	4	5	3	5	2	5	5	5	2	4	5	4	5	3	5	3
		119	24	Male			5	1	3	5	5	2	4	4	4	5	2	4	2	4	2	5	4	5	1	4	4	2	4	2	5	2
		120	28	Male			5	1	2	5	5	1	5	4	4	5	2	4	4	5	2	4	3	5	1	2	5	2	4	2	4	2
		121	23	Male			4	2	3	4	4	2	4	2	2	5	4	4	4	5	2	4	3	2	2	2	4	2	4	4	4	2
		121	25	Female			3	3	4	4	3	4	2	3	3	4	4	4	3	3	3	4	4	3	4	4	4	4	3	4	4	3
		122	23	Male			3	2	2	4	1	4	3	3	4	4	2	3	2	4	2	5	4	3	2	3	4	2	4	3	1	2
		123	25	Male			5	1	3	4	4	3	3	3	3	3	3	3	3	3	3	3	3	3	3	3	3	3	3	4	4	2
		124	23	Male			4	1	1	5	5	5	4	4	5	4	4	4	3	3	1	5	5	3	4	3	5	4	4	4	4	2
		125	25	Female			5	3	3	5	4	4	4	2	5	5	2	4	2	4	4	5	5	4	2	4	4	2	3	3	5	3
		126	21	Female			5	1	4	5	5	4	5	2	5	5	4	5	2	5	1	5	1	4	1	4	5	5	4	2	5	1
		127	25	Female			5	1	2	5	5	2	4	1	5	5	5	5	3	5	2	5	2	3	1	2	5	3	5	4	5	2
		128	23	Female			4	2	2	5	5	4	4	2	4	4	4	4	2	4	2	4	4	4	2	4	4	2	4	2	4	2
		129	25	Male			5	2	3	5	5	3	4	3	4	5	2	3	2	4	1	5	4	3	2	3	4	4	4	4	3	2
		130	23	Female			4	1	2	4	4	2	4	4	5	4	3	5	3	4	2	3	3	3	2	2	5	3	3	2	4	2
		132	24	Male			5	1	2	5	5	2	4	2	5	5	3	4	3	5	2	5	2	5	2	2	5	3	4	2	4	2
		133	23	Female			4	2	2	4	5	5	4	2	4	4	4	4	1	4	2	4	3	4	2	3	4	4	4	2	4	2
		134	23	Female			5	2	2	4	4	2	4	2	4	4	3	3	3	4	2	4	2	4	2	2	4	2	4	2	4	2
		135	22	Female			5	2	3	4	4	4	3	3	4	5	4	4	2	4	2	5	2	5	1	3	5	4	4	2	5	2
		136	25	Male			5	1	3	4	5	2	4	4	4	5	5	4	3	5	1	5	2	3	2	2	4	3	4	3	4	2
		137	24	Male			4	2	3	4	4	2	3	2	4	4	3	3	2	4	3	4	3	3	2	3	4	3	3	3	4	3
		138	25	Male			5	1	2	5	5	2	4	2	4	5	3	4	3	5	2	4	2	4	1	2	4	2	4	3	4	2
	6th yr	1	26	Female	Lectures & team	less or eual to a year	5	1	4	5	5	2	3	2	2	5	2	4	4	5	2	5	2	3	3	2	5	4	4	3	3	3
		2	24	Female	Lec, T, Rp, Spt	less or eqaul to a year	5	1	1	5	5	1	5	1	1	5	1	4	2	5	2	5	2	5	1	3	5	2	5	2	5	1
		3	27	Male	Lectures	less or eqaul to a year	5	1	4	5	5	2	4	2	2	5	2	4	2	5	1	5	3	4	2	2	4	2	4	2	5	1
		4	24	Female	Lectures & Rp	less or eqaul to a year	5	1	4	4	4	2	2	2	2	4	2	2	4	4	4	4	4	3	2	2	4	4	4	4	4	2
		5	24	Male	Lectures & Rp	less or eqaul to a year	5	1	4	5	4	1	4	2	2	5	5	4	3	5	1	5	3	5	1	4	5	5	5	2	5	2
		6	27	Male	Lectures	less or eqaul to a year	5	1	2	5	5	2	5	4	4	5	3	1	3	5	2	5	3	2	2	3	5	3	3	3	5	1
		7	26	Female	Lectures	less or eqaul to a year	5	1	1	5	5	1	5	1	1	5	3	4	3	5	2	5	2	4	1	3	5	4	4	2	5	2
		8	26	Male	Lectures	less or eqaul to a year	5	1	2	5	5	2	4	4	4	5	2	4	3	5	2	5	3	4	1	2	5	2	4	2	5	1
		9	27	Male	Lectures	less or eqaul to a year	4	1	3	5	5	2	4	1	1	4	3	2	3	4	2	5	4	4	1	2	5	4	4	4	5	1
		10	25	Female	Lectures	less or eqaul to a year	5	1	3	4	5	1	5	1	1	5	5	5	3	5	2	5	2	4	1	3	5	3	5	2	5	2
		11	24	Male	Lectures	less or eqaul to a year	5	2	3	5	4	2	4	2	2	4	2	4	4	4	2	4	2	4	2	4	4	4	4	2	5	2
		12	27	Male	Lectures	less or eqaul to a year	5	1	2	4	4	2	4	2	2	5	1	3	2	4	2	5	4	3	2	2	4	4	4	2	4	1
		13	25	Female	Lectures	less or eqaul to a year	5	1	3	4	5	1	5	1	1	5	5	5	3	5	2	5	2	4	1	3	5	3	5	2	5	2
		14	29	Male	Lectures	less or eqaul to a year	5	1	3	5	5	1	5	2	2	5	2	4	2	5	2	5	2	3	1	2	5	2	4	2	4	1
		15	24	Male	Lectures	less or eqaul to a year	5	1	2	4	5	2	3	3	3	5	3	3	2	5	2	5	4	4	1	3	4	3	4	2	5	1
		16	26	Male	Lectures & Rp	less or eqaul to a year	5	1	4	5	4	2	3	3	3	5	2	3	4	4	2	4	2	4	1	4	3	3	5	4	5	1
		17	27	Male	LRT	less or equal to a year	5	1	1	5	5	1	5	1	1	1	4	1	3	5	1	5	2	4	1	4	5	4	5	1	5	1
		18	25	Male	lectures	less or equal to a year	5	1	3	5	5	2	4	1	1	5	2	4	4	5	1	5	2	5	1	2	5	2	5	2	5	1
		19	25	Female	LRT	less or equal to a year	5	1	2	5	5	3	2	4	4	4	4	2	4	4	1	5	4	4	2	2	4	4	4	4	4	2
		20	25	Male	LRT	less or equal to a year	5	1	4	5	5	2	4	2	1	5	2	4	3	5	2	4	3	4	2	3	5	4	5	2	5	2
		21	25	Female	LRT	less or equal to a year	5	2	3	4	4	2	3	2	2	4	3	3	4	4	2	4	2	4	2	2	4	2	4	2	4	2
		22	29	Female	LRT	less or equal to a year	5	1	2	5	5	1	4	2	2	5	4	4	3	4	1	5	2	3	1	2	5	2	5	1	5	1
		23	24	Female	LRT	less or equal to a year	4	1	2	4	4	2	5	2	2	4	2	4	3	4	2	4	2	5	2	2	4	2	4	2	4	1
		24	27	Male	LRT	less or equal to a year	5	1	4	5	5	3	2	4	4	5	2	3	4	5	3	5	3	4	1	3	5	3	4	4	3	3
		25	25	Male	LRT	less or equal to a year	5	1	1	5	5	1	5	1	1	5	1	1	1	5	1	5	1	3	1	1	5	1	5	1	5	1
		26	25	Male	LRT	less or equal to a year	5	2	4	5	5	2	5	2	2	5	4	5	2	5	2	5	2	5	2	4	5	5	5	2	5	2
		27	26	Male	LRT	,,	5	2	3	4	4	2	4	4	4	4	3	4	3	4	3	5	3	4	2	4	4	3	4	2	4	2
		28	26	Male	LRT	,,	5	2	3	4	5	2	5	4	4	5	2	4	3	4	2	4	3	3	2	3	4	2	4	2	4	2
		29	24	Female	LRT	,,	5	1	4	5	5	4	5	2	2	5	2	1	3	5	2	5	2	3	2	2	5	4	3	1	5	1
		30	23	Female	LRT	,,	5	3	5	4	5	3	3	3	3	4	4	4	2	4	3	4	3	3	2	2	4	2	4	2	4	2
		31	31	Female	LRT	,,	4	2	2	4	4	2	3	2	2	5	3	4	2	4	2	4	2	3	3	2	4	2	3	2	4	2
		32	23	Female	Lectures	,,	5	1	4	4	5	2	4	3	3	4	5	3	2	4	1	5	4	3	2	3	4	4	2	3	4	2
		33	24	Female	Lectures	,,	4	2	3	4	4	2	4	4	4	4	3	4	4	4	2	4	2	4	4	2	4	4	4	3	4	2
		34	24	Female	LRT	,,	5	1	2	5	5	2	4	2	2	5	1	5	4	4	1	5	1	5	1	1	5	5	5	5	5	1
		35	20	Male	L &T	,,	5	1	1	5	5	1	5	4	4	5	1	1	5	5	1	1	1	5	1	2	5	1	5	1	5	1
		36	25	Male	LRT	,,	5	1	3	5	5	1	5	1	1	5	4	4	3	5	2	5	1	5	1	4	5	3	4	2	5	1
		37	28	Female	L & R	,,	4	2	4	4	5	2	5	2	2	5	2	4	2	5	2	5	2	4	2	2	4	2	3	2	4	3
		38	27	Male	LRT	,,	5	1	4	5	4	3	4	1	1	4	4	4	3	4	2	4	4	4	2	4	4	4	4	2	4	1
		39	24	Female	LRT	,,	5	1	1	5	1	1	5	5	5	1	1	5	5	3	1	5	1	5	1	5	5	1	5	2	5	3
		40	25	Female	LRT		5	1	3	4	5	1	4	1	5	5	5	4	2	5	1	5	2	5	1	2	4	3	4	2	4	1
		41	34	Female	LT		5	1	1	5	5	1	5	1	5	5	1	5	2	5	1	5	1	5	1	2	5	4	5	1	5	1
	7th yr	1	26	male	LRT	less or eual to a yr	5	1	5	5	5	3	3	2	5	4	4	3	3	4	2	5	4	3	1	4	5	5	4	3	4	2
		2	25	female	LRT		5	1	5	5	5	1	5	1	5	5	1	1	4	5	1	5	1	5	1	4	4	1	5	1	5	1
		3	26	female	LRT		5	1	3	5	5	2	5	2	4	4	2	4	2	4	1	5	1	4	1	3	5	1	5	1	5	1
		4	26	female	lectures		5	2	3	4	4	2	3	2	4	4	3	3	3	3	3	4	3	4	2	3	4	2	4	4	5	2
		5	29	male	lectures		5	1	2	5	5	1	5	1	5	5	3	1	4	5	1	5	2	4	1	4	1	2	4	2	5	1
		6	28	male	LRT		5	1	3	5	5	1	5	5	5	5	2	1	2	4	2	4	2	4	1	2	4	2	5	2	5	1
		7	27	male	LRT		4	2	3	3	2	2	5	2	4	4	3	4	4	4	2	4	2	3	2	2	4	2	4	2	4	2
		8	23	female			4	1	3	4	3	2	3	2	4	3	3	3	2	3	1	3	1	3	1	1	5	2	4	2	4	1
		9	44	female	LRT		5	1	2	5	5	2	4	2	5	5	2	4	3	5	2	5	2	4	1	4	4	2	4	2	5	1
		10	26	female	LRT		5	1	1	4	5	2	4	2	5	4	3	4	4	4	2	4	4	4	2	2	4	2	4	2	4	2
		11	25	male	LRT		5	1	3	4	4	1	4	4	4	5	5	4	2	4	3	4	2	4	1	2	5	4	4	2	4	1
		12	25	Female	LRT		4	1	2	5	5	2	4	2	4	4	3	4	3	4	2	5	2	3	1	2	5	2	4	2	5	1
		13	27	Male	LRT		5	1	2	5	5	2	4	4	4	5	2	4	3	4	2	4	2	4	2	2	5	2	4	2	4	2
		14	32	Female	LRT		5	1	2	5	5	1	5	1	5	5	2	1	3	5	1	5	1	5	1	4	5	2	5	2	5	1
		15	25	Female	L & R		1	4	5	5	1	4	2	5	4	5	1	4	2	5	1	5	1	3	1	2	5	2	4	2	5	1
		16	25	Female	LRT		5	2	3	4	4	2	4	2	4	4	3	4	2	2	2	4	2	3	2	3	4	2	5	3	5	1

## Sheet: Suggestion1
Row Labels	Count of Sex
male	52
female	31
Grand Total	83

## Sheet: Suggestion2
	Top 'Teaching modes' by cell count of 'Teaching modes'
		Row Labels	Count of Teaching modes
		lectures	39
		Grand Total	39
